# Supplementary material for: Expanding the Miscanthus market in the UK: Growers in profile and experience, benefits and drawbacks of the bioenergy crop
Source: Glob Change Biol Bioenergy. 2022 Sep 14;14(11):1205–18. doi: 10.1111/gcbb.12997 (PMC9825852; doi:10.1111/gcbb.12997)
Supplement: Supplementary file 1 — Appendix S1 [file GCBB-14-1205-s001.zip]

Archive with 2 entries (2 files):
- GCBB_12997_Supplementary_Material_Miscanthus_GCB.docx
- GCBB_12997_Supporting information.docx
